# Supplementary material for: How European Research Projects Can Support Vaccination Strategies: The Case of the ORCHESTRA Project for SARS-CoV-2
Source: Vaccines (Basel). 2023 Aug 14;11(8):1361. doi: 10.3390/vaccines11081361 (PMC10459328; doi:10.3390/vaccines11081361)
Supplement: Supplementary file 1 [file vaccines-11-01361-s001.zip]

Archive with 1 entries (1 files):
- vaccines-2510017-supplementary.pdf
